# Supplementary material for: Monitoring nearshore ecosystem health using Pacific razor clams (Siliqua patula) as an indicator species
Source: PeerJ. 2020 Mar 5;8:e8761. doi: 10.7717/peerj.8761 (PMC7060925; doi:10.7717/peerj.8761)
Supplement: Supplemental Information 4 [file peerj-08-8761-s004.csv]

Capture Date	year	Field ID	Location	park	Sample ID	site	siteyear	CaM	Ferretin	HSP70	HSP90	PPIA
7/3/2015	2015	LACL-CH-Sip10	Lake Clark	Lake Clark	LACL-CH-SIP-10-G	Chinitna Bay	CB15	8.257493734	0.855657339	5.279799223	4.393208265	8.737464666
7/3/2015	2015	LACL-CH-Sip1	Lake Clark	Lake Clark	LACL-CH-SIP-1-G	Chinitna Bay	CB15	8.948230982	1.36979413	4.973085642	5.104212046	8.727478266
7/3/2015	2015	LACL-CH-Sip2	Lake Clark	Lake Clark	LACL-CH-SIP-2-G	Chinitna Bay	CB15	8.938058853	1.40785408	3.687819481	2.625898361	8.104085922
7/3/2015	2015	LACL-CH-Sip3	Lake Clark	Lake Clark	LACL-CH-SIP-3-G	Chinitna Bay	CB15	10.24840879	1.019131184	3.352775097	2.740087032	9.300017834
7/3/2015	2015	LACL-CH-Sip4	Lake Clark	Lake Clark	LACL-CH-SIP-4-G	Chinitna Bay	CB15	9.587213516	0.695014954	2.082388878	2.385340691	8.482227325
7/3/2015	2015	LACL-CH-Sip5	Lake Clark	Lake Clark	LACL-CH-SIP-5-G	Chinitna Bay	CB15	7.724090815	0.521487474	3.931158304	3.473822832	8.172899485
7/3/2015	2015	LACL-CH-Sip6	Lake Clark	Lake Clark	LACL-CH-SIP-6-G	Chinitna Bay	CB15	7.74237299	0.372628689	4.22019434	5.094181538	7.766460896
7/3/2015	2015	LACL-CH-Sip7	Lake Clark	Lake Clark	LACL-CH-SIP-7-G	Chinitna Bay	CB15	8.987224102	2.352817059	3.409358501	2.446400166	8.232173443
7/3/2015	2015	LACL-CH-Sip8	Lake Clark	Lake Clark	LACL-CH-SIP-8-G	Chinitna Bay	CB15	7.659580231	1.021284103	3.830355644	4.527474403	7.491136551
7/3/2015	2015	LACL-CH-Sip9	Lake Clark	Lake Clark	LACL-CH-SIP-9-G	Chinitna Bay	CB15	7.791396618	0.444295406	1.522249699	2.046776295	7.999583721
7/4/2016	2016	LACL-CH-Sil11	Lake Clark	Lake Clark	LACL-CH-SIP-11-G	Chinitna Bay	CB16	8.773436308	1.905631781	5.781183958	5.947394133	8.592039824
7/4/2016	2016	LACL-CH-Sil13	Lake Clark	Lake Clark	LACL-CH-SIP-12-G	Chinitna Bay	CB16	9.401624799	1.403111577	5.689848065	6.627809644	9.07606709
7/4/2016	2016	LACL-CH-Sil14	Lake Clark	Lake Clark	LACL-CH-SIP-13-G	Chinitna Bay	CB16	8.745910406	0.83474803	6.336984396	6.687082052	8.735364676
7/4/2016	2016	LACL-CH-Sil12	Lake Clark	Lake Clark	LACL-CH-SIP-14-G	Chinitna Bay	CB16	9.346119761	1.62770927	5.563733935	6.372771144	9.432297587
7/4/2016	2016	LACL-CH-Sil15	Lake Clark	Lake Clark	LACL-CH-SIP-15-G	Chinitna Bay	CB16	8.601901054	1.413823128	6.13607502	6.59433651	8.574376106
7/4/2016	2016	LACL-CH-Sil16	Lake Clark	Lake Clark	LACL-CH-SIP-16-G	Chinitna Bay	CB16	8.882362366	1.976185799	4.972398758	5.352087021	8.791822433
7/4/2016	2016	LACL-CH-Sil17	Lake Clark	Lake Clark	LACL-CH-SIP-17-G	Chinitna Bay	CB16	8.064949512	1.450600147	5.368254185	6.314041615	8.370491505
7/4/2016	2016	LACL-CH-Sil18	Lake Clark	Lake Clark	LACL-CH-SIP-18-G	Chinitna Bay	CB16	7.909258127	1.440606356	5.68948102	6.461832285	8.327743769
7/4/2016	2016	LACL-CH-Sil19	Lake Clark	Lake Clark	LACL-CH-SIP-19-G	Chinitna Bay	CB16	7.883528948	1.182887316	5.735650301	6.019131899	8.174641848
7/4/2016	2016	LACL-CH-Sil20	Lake Clark	Lake Clark	LACL-CH-SIP-20-G	Chinitna Bay	CB16	7.598975658	0.614661694	5.593463421	6.369012356	8.506345272
7/7/2016	2016	KAT-HAL-SIP-7JUL16-010	Katmai	Katmai	KAT-HA-SIP-10-G-16	Hallo	HB16	8.59126997	1.437641621	4.803572178	5.106957912	3.97514677
7/7/2016	2016	KAT-HAL-SIP-7JUL16-01	Katmai	Katmai	KAT-HA-SIP-1-G-16	Hallo	HB16	9.079935789	-0.066884279	6.906100035	3.138872862	2.01802516
7/7/2016	2016	KAT-HAL-SIP-7JUL16-02	Katmai	Katmai	KAT-HA-SIP-2-G-16	Hallo	HB16	7.982209682	0.766642094	5.267055035	5.053990841	2.360428333
7/7/2016	2016	KAT-HAL-SIP-7JUL16-03	Katmai	Katmai	KAT-HA-SIP-3-G-16	Hallo	HB16	8.994341016	1.577100873	5.658615232	5.767028928	3.696631551
7/7/2016	2016	KAT-HAL-SIP-7JUL16-04	Katmai	Katmai	KAT-HA-SIP-4-G-16	Hallo	HB16	7.907501817	3.016717553	5.354682565	5.612370133	4.784556031
7/7/2016	2016	KAT-HAL-SIP-7JUL16-05	Katmai	Katmai	KAT-HA-SIP-5-G-16	Hallo	HB16	9.558257461	2.755616546	5.262616515	6.222398162	5.208754897
7/7/2016	2016	KAT-HAL-SIP-7JUL16-06	Katmai	Katmai	KAT-HA-SIP-6-G-16	Hallo	HB16	8.616503477	1.644538641	5.209540129	5.975983381	3.608619452
7/7/2016	2016	KAT-HAL-SIP-7JUL16-07	Katmai	Katmai	KAT-HA-SIP-7-G-16	Hallo	HB16	9.875330806	2.111823916	5.569644809	6.053199649	4.390186191
7/7/2016	2016	KAT-HAL-SIP-7JUL16-08	Katmai	Katmai	KAT-HA-SIP-8-G-16	Hallo	HB16	7.140159369	0.391038656	5.240659237	5.811202765	2.418720961
7/7/2016	2016	KAT-HAL-SIP-7JUL16-09	Katmai	Katmai	KAT-HA-SIP-9-G-16	Hallo	HB16	7.925700903	1.190493345	5.598148108	5.390033484	2.815708876
7/1/2015	2015	KAT-KB-SIP-10	Katmai	Katmai	KAT-KB-SIP-10-G	Kashvik	KA15	9.470050097	-1.03717494	7.209037066	4.222369432	0.501297235
7/1/2015	2015	KAT-KB-SIP-1	Katmai	Katmai	KAT-KB-SIP-1-G	Kashvik	KA15	7.715017557	-0.000320196	6.438413858	6.198864222	2.492087603
7/1/2015	2015	KAT-KB-SIP-2	Katmai	Katmai	KAT-KB-SIP-2-G	Kashvik	KA15	7.330744982	-0.448721647	6.90968442	4.995553255	1.523882151
7/1/2015	2015	KAT-KB-SIP-3	Katmai	Katmai	KAT-KB-SIP-3-G	Kashvik	KA15	7.477721691	0.093586445	6.451573849	5.49855566	2.320287228
7/1/2015	2015	KAT-KB-SIP-4	Katmai	Katmai	KAT-KB-SIP-4-G	Kashvik	KA15	7.193194389	1.260752678	5.308291435	4.773192406	7.425959587
7/1/2015	2015	KAT-KB-SIP-5	Katmai	Katmai	KAT-KB-SIP-5-G	Kashvik	KA15	7.121353626	-0.544343472	7.867592335	5.656507969	0.889265537
7/1/2015	2015	KAT-KB-SIP-6	Katmai	Katmai	KAT-KB-SIP-6-G	Kashvik	KA15	8.235985994	-0.455975294	6.592067003	6.198745012	2.313299417
7/1/2015	2015	KAT-KB-SIP-7	Katmai	Katmai	KAT-KB-SIP-7-G	Kashvik	KA15	7.394890308	-1.562112331	7.806355	5.304998875	0.920738697
7/1/2015	2015	KAT-KB-SIP-8	Katmai	Katmai	KAT-KB-SIP-8-G	Kashvik	KA15	8.515459061	0.469783783	6.853067398	6.461738586	2.417919159
7/1/2015	2015	KAT-KB-SIP-9	Katmai	Katmai	KAT-KB-SIP-9-G	Kashvik	KA15	8.21555829	-0.29067111	7.311873674	5.112887621	0.840237856
7/4/2016	2016	KAT-KAS-SIP-4JUL16-010	Katmai	Katmai	KAT-KB-SIP-10-G-16	Kashvik	KA16	6.921004534	0.883525133	6.879338503	6.215516329	2.57027173
7/4/2016	2016	KAT-KAS-SIP-4JUL16-01	Katmai	Katmai	KAT-KB-SIP-1-G-16	Kashvik	KA16	7.333991766	0.77312541	6.806707144	4.502975225	1.371906042
7/4/2016	2016	KAT-KAS-SIP-4JUL16-23	Katmai	Katmai	KAT-KB-SIP-23-G-16	Kashvik	KA16	7.249423027	1.218038559	6.381875038	6.128876686	2.416213036
7/4/2016	2016	KAT-KAS-SIP-4JUL16-24	Katmai	Katmai	KAT-KB-SIP-24-G-16	Kashvik	KA16	6.275545835	0.781515121	4.590409279	5.411149025	2.856085777
7/4/2016	2016	KAT-KAS-SIP-4JUL16-02	Katmai	Katmai	KAT-KB-SIP-2-G-16	Kashvik	KA16	7.262690783	-0.30743289	6.697804689	5.117724657	1.247136354
7/4/2016	2016	KAT-KAS-SIP-4JUL16-03	Katmai	Katmai	KAT-KB-SIP-3-G-16	Kashvik	KA16	6.766597986	-0.025431395	6.508697748	5.968776941	1.767424822
7/4/2016	2016	KAT-KAS-SIP-4JUL16-04	Katmai	Katmai	KAT-KB-SIP-4-G-16	Kashvik	KA16	7.719313622	0.382356644	6.325489998	5.977713585	2.112315178
7/4/2016	2016	KAT-KAS-SIP-4JUL16-05	Katmai	Katmai	KAT-KB-SIP-5-G-16	Kashvik	KA16	8.610780001	0.304689646	5.875689745	6.263463259	2.773236513
7/4/2016	2016	KAT-KAS-SIP-4JUL16-06	Katmai	Katmai	KAT-KB-SIP-6-G-16	Kashvik	KA16	7.187613726	0.605341196	5.240342379	6.038159609	7.568154573
7/4/2016	2016	KAT-KAS-SIP-4JUL16-07	Katmai	Katmai	KAT-KB-SIP-7-G-16	Kashvik	KA16	8.787647009	1.357396841	4.917819738	4.799117804	8.754100561
7/4/2016	2016	KAT-KAS-SIP-4JUL16-08	Katmai	Katmai	KAT-KB-SIP-8-G-16	Kashvik	KA16	8.65271306	-0.545107603	7.679471254	5.809237719	1.888293505
7/4/2016	2016	KAT-KAS-SIP-4JUL16-09	Katmai	Katmai	KAT-KB-SIP-9-G-16	Kashvik	KA16	8.838039637	0.606615305	4.427822351	4.56598115	8.516023874
7/4/2015	2015	LACL-PO-Sip10	Lake Clark	Lake Clark	LACL-PO-SIP-10-G	Polly Creek	PC15	7.863737822	1.161539793	4.680775404	5.96745944	7.842257261
7/4/2015	2015	LACL-PO-Sip1	Lake Clark	Lake Clark	LACL-PO-SIP-1-G	Polly Creek	PC15	7.856832027	1.195600033	2.707168102	6.461492062	8.239158154
7/4/2015	2015	LACL-PO-Sip2	Lake Clark	Lake Clark	LACL-PO-SIP-2-G	Polly Creek	PC15	7.57691884	0.467441797	3.671989679	5.906609774	7.181571245
7/4/2015	2015	LACL-PO-Sip3	Lake Clark	Lake Clark	LACL-PO-SIP-3-G	Polly Creek	PC15	7.872487068	1.821044922	3.318751335	4.754347801	7.266192436
7/4/2015	2015	LACL-PO-Sip4	Lake Clark	Lake Clark	LACL-PO-SIP-4-G	Polly Creek	PC15	7.971861839	1.169902802	5.54351902	6.3126688	8.409924507
7/4/2015	2015	LACL-PO-Sip5	Lake Clark	Lake Clark	LACL-PO-SIP-5-G	Polly Creek	PC15	7.719547749	1.350190639	5.73408556	6.139944553	8.503540516
7/4/2015	2015	LACL-PO-Sip6	Lake Clark	Lake Clark	LACL-PO-SIP-6-G	Polly Creek	PC15	8.084743023	1.003703594	5.488187313	5.523530483	8.399055004
7/4/2015	2015	LACL-PO-Sip7	Lake Clark	Lake Clark	LACL-PO-SIP-7-G	Polly Creek	PC15	8.235818863	1.982107162	6.46663475	5.973590851	8.46569252
7/4/2015	2015	LACL-PO-Sip8	Lake Clark	Lake Clark	LACL-PO-SIP-8-G	Polly Creek	PC15	6.720638514	1.417019129	2.936792612	4.657240152	7.480568171
7/4/2015	2015	LACL-PO-Sip9	Lake Clark	Lake Clark	LACL-PO-SIP-9-G	Polly Creek	PC15	7.82332468	0.427351475	4.167143345	6.288254261	8.026634693
7/6/2016	2016	LACL-PO-Sil11	Lake Clark	Lake Clark	LACL-PO-SIP-11-G	Polly Creek	PC16	8.863983393	1.071414232	4.89010644	4.597496271	7.80911088
7/6/2016	2016	LACL-PO-Sil12	Lake Clark	Lake Clark	LACL-PO-SIP-12-G	Polly Creek	PC16	7.747083664	0.951271057	5.453756332	5.614587784	7.991165161
7/6/2016	2016	LACL-PO-Sil13	Lake Clark	Lake Clark	LACL-PO-SIP-13-G	Polly Creek	PC16	9.088139057	1.886920452	5.4279809	5.846771717	9.232111454
7/6/2016	2016	LACL-PO-Sil14	Lake Clark	Lake Clark	LACL-PO-SIP-14-G	Polly Creek	PC16	7.390451193	1.272716284	5.562572241	4.499006033	7.712718725
7/6/2016	2016	LACL-PO-Sil15	Lake Clark	Lake Clark	LACL-PO-SIP-15-G	Polly Creek	PC16	7.180002451	0.20045495	5.463384867	4.885656595	6.979835749
7/6/2016	2016	LACL-PO-Sil16	Lake Clark	Lake Clark	LACL-PO-SIP-16-G	Polly Creek	PC16	8.116627216	0.909023762	5.493355274	5.933943272	8.063538074
7/6/2016	2016	LACL-PO-Sil17	Lake Clark	Lake Clark	LACL-PO-SIP-17-G	Polly Creek	PC16	8.162438393	1.368000031	5.091403008	5.504555702	7.527083397
7/6/2016	2016	LACL-PO-Sil18	Lake Clark	Lake Clark	LACL-PO-SIP-18-G	Polly Creek	PC16	7.891405106	2.512729645	4.005819321	4.678598404	8.129398346
7/6/2016	2016	LACL-PO-Sil19	Lake Clark	Lake Clark	LACL-PO-SIP-19-G	Polly Creek	PC16	7.553004265	0.85231781	5.881718636	6.018906593	8.175328255
7/6/2016	2016	LACL-PO-Sil20	Lake Clark	Lake Clark	LACL-PO-SIP-20-G	Polly Creek	PC16	8.596191883	1.885220051	5.481247425	5.147181034	8.521101475
7/2/2015	2015	LACL-SS-Sip10	Lake Clark	Lake Clark	LACL-SS-SIP-10-G	Silver Salmon	SS15	8.389600992	1.178082705	5.084017038	5.139236689	8.734525919
7/2/2015	2015	LACL-SS-Sip1	Lake Clark	Lake Clark	LACL-SS-SIP-1-G	Silver Salmon	SS15	8.555734158	1.345150471	3.893376827	4.217486858	7.957662106
7/2/2015	2015	LACL-SS-Sip2	Lake Clark	Lake Clark	LACL-SS-SIP-2-G	Silver Salmon	SS15	8.574190855	1.340420485	5.055744886	4.871945143	8.061445951
7/2/2015	2015	LACL-SS-Sip3	Lake Clark	Lake Clark	LACL-SS-SIP-3-G	Silver Salmon	SS15	7.535231352	1.76730895	3.74269557	5.289772749	7.633120298
7/2/2015	2015	LACL-SS-Sip4	Lake Clark	Lake Clark	LACL-SS-SIP-4-G	Silver Salmon	SS15	8.182825804	1.476779699	4.919693708	5.17105937	8.156845808
7/2/2015	2015	LACL-SS-Sip5	Lake Clark	Lake Clark	LACL-SS-SIP-5-G	Silver Salmon	SS15	8.721383095	1.661133766	4.881884575	4.914942741	8.469613075
7/2/2015	2015	LACL-SS-Sip6	Lake Clark	Lake Clark	LACL-SS-SIP-6-G	Silver Salmon	SS15	8.514153719	1.403508425	5.59300828	5.588748217	8.771752596
7/2/2015	2015	LACL-SS-Sip7	Lake Clark	Lake Clark	LACL-SS-SIP-7-G	Silver Salmon	SS15	8.68092823	1.360039711	4.632958412	4.322423935	8.450234413
7/2/2015	2015	LACL-SS-Sip8	Lake Clark	Lake Clark	LACL-SS-SIP-8-G	Silver Salmon	SS15	8.708195925	0.822016001	5.27586484	5.618364573	8.438029528
7/2/2015	2015	LACL-SS-Sip9	Lake Clark	Lake Clark	LACL-SS-SIP-9-G	Silver Salmon	SS15	8.311612844	1.696189642	5.6308887	5.994800329	9.085777044
7/5/2016	2016	LACL-SS-Sil11	Lake Clark	Lake Clark	LACL-SS-SIP-11-G	Silver Salmon	SS16	8.342148066	1.135201693	5.596046686	5.067920923	8.85979867
7/5/2016	2016	LACL-SS-Sil12	Lake Clark	Lake Clark	LACL-SS-SIP-12-G	Silver Salmon	SS16	9.208261013	1.409055233	4.807021618	5.960776806	9.399520397
7/5/2016	2016	LACL-SS-Sil13	Lake Clark	Lake Clark	LACL-SS-SIP-13-G	Silver Salmon	SS16	8.9124614	1.9002105	5.144876599	6.3695575	9.609980702
7/5/2016	2016	LACL-SS-Sil14	Lake Clark	Lake Clark	LACL-SS-SIP-14-G	Silver Salmon	SS16	9.617546201	1.82819283	6.017925382	6.352745175	9.100963712
7/5/2016	2016	LACL-SS-Sil15	Lake Clark	Lake Clark	LACL-SS-SIP-15-G	Silver Salmon	SS16	8.136373043	1.547672749	5.185669422	5.307415485	8.515437603
7/5/2016	2016	LACL-SS-Sil16	Lake Clark	Lake Clark	LACL-SS-SIP-16-G	Silver Salmon	SS16	8.526250124	1.606120348	5.454188585	4.66651082	8.991065264
7/5/2016	2016	LACL-SS-Sil17	Lake Clark	Lake Clark	LACL-SS-SIP-17-G	Silver Salmon	SS16	8.187411785	1.760807514	6.006103039	6.619079113	8.40310812
7/5/2016	2016	LACL-SS-Sil18	Lake Clark	Lake Clark	LACL-SS-SIP-18-G	Silver Salmon	SS16	7.613784313	1.135032177	5.934121609	4.761418819	7.546359539
7/5/2016	2016	LACL-SS-Sil19	Lake Clark	Lake Clark	LACL-SS-SIP-19-G	Silver Salmon	SS16	8.361762762	1.676900625	5.281007528	5.531080008	8.673341513
7/5/2016	2016	LACL-SS-Sil20	Lake Clark	Lake Clark	LACL-SS-SIP-20-G	Silver Salmon	SS16	8.739388466	1.171520233	5.221297264	5.979886055	8.746979713
7/7/2015	2015	KAT-SW-SIP-10	Katmai	Katmai	KAT-SW-SIP-10-G	Swikshak	SW15	7.537785769	-1.349974394	8.034194231	3.973523378	0.053988695
7/7/2015	2015	KAT-SW-SIP-1	Katmai	Katmai	KAT-SW-SIP-1-G	Swikshak	SW15	7.02512145	-0.61399579	7.228484869	4.22201705	0.609389067
7/7/2015	2015	KAT-SW-SIP-2	Katmai	Katmai	KAT-SW-SIP-2-G	Swikshak	SW15	7.741797686	-0.42942214	6.812024355	4.646079302	1.120262384
7/7/2015	2015	KAT-SW-SIP-3	Katmai	Katmai	KAT-SW-SIP-3-G	Swikshak	SW15	8.048683405	-1.218919516	7.832908869	3.386339426	0.283792734
7/7/2015	2015	KAT-SW-SIP-4	Katmai	Katmai	KAT-SW-SIP-4-G	Swikshak	SW15	8.132314682	-0.843244553	6.799243927	2.962432861	0.397563934
7/7/2015	2015	KAT-SW-SIP-5	Katmai	Katmai	KAT-SW-SIP-5-G	Swikshak	SW15	7.462398529	-0.327423096	7.143169403	4.893732071	1.006681442
7/7/2015	2015	KAT-SW-SIP-6	Katmai	Katmai	KAT-SW-SIP-6-G	Swikshak	SW15	6.913456917	0.095035553	6.792225838	4.734337807	1.31139946
7/7/2015	2015	KAT-SW-SIP-7	Katmai	Katmai	KAT-SW-SIP-7-G	Swikshak	SW15	7.475242138	0.687240124	5.357956409	5.724784374	3.186244488
7/7/2015	2015	KAT-SW-SIP-8	Katmai	Katmai	KAT-SW-SIP-8-G	Swikshak	SW15	7.484857082	-0.343173504	7.566087246	4.642938137	0.907907963
7/7/2015	2015	KAT-SW-SIP-9	Katmai	Katmai	KAT-SW-SIP-9-G	Swikshak	SW15	7.834581375	-0.983520508	7.376560211	3.936618805	0.684538841
7/8/2016	2016	KAT-SWI-SIP-8JUL16-010	Katmai	Katmai	KAT-SW-SIP-10-G-16	Swikshak	SW16	9.212391853	1.469614983	4.740849495	5.33967495	4.124073982
7/8/2016	2016	KAT-SWI-SIP-8JUL16-01	Katmai	Katmai	KAT-SW-SIP-1-G-16	Swikshak	SW16	8.112009048	1.618180275	4.688289642	3.109116554	7.894802094
7/8/2016	2016	KAT-SWI-SIP-8JUL16-02	Katmai	Katmai	KAT-SW-SIP-2-G-16	Swikshak	SW16	7.476972818	3.781230211	5.71945405	5.571039438	10.35891557
7/8/2016	2016	KAT-SWI-SIP-8JUL16-03	Katmai	Katmai	KAT-SW-SIP-3-G-16	Swikshak	SW16	7.887667418	1.912928343	4.655514479	4.63599658	4.174221754
7/8/2016	2016	KAT-SWI-SIP-8JUL16-04	Katmai	Katmai	KAT-SW-SIP-4-G-16	Swikshak	SW16	8.133053184	3.043458343	5.348145843	5.758055091	4.965888381
7/8/2016	2016	KAT-SWI-SIP-8JUL16-05	Katmai	Katmai	KAT-SW-SIP-5-G-16	Swikshak	SW16	9.576215625	2.661022067	5.217328906	6.407858729	5.164962649
7/8/2016	2016	KAT-SWI-SIP-8JUL16-06	Katmai	Katmai	KAT-SW-SIP-6-G-16	Swikshak	SW16	8.56996429	1.836771846	5.233755946	6.154150844	3.676634669
7/8/2016	2016	KAT-SWI-SIP-8JUL16-07	Katmai	Katmai	KAT-SW-SIP-7-G-16	Swikshak	SW16	10.38711643	2.161002159	5.790940285	6.099198341	4.461279869
7/8/2016	2016	KAT-SWI-SIP-8JUL16-08	Katmai	Katmai	KAT-SW-SIP-8-G-16	Swikshak	SW16	6.877510786	1.145998955	5.481375456	5.593958616	2.246682882
7/8/2016	2016	KAT-SWI-SIP-8JUL16-09	Katmai	Katmai	KAT-SW-SIP-9-G-16	Swikshak	SW16	8.833089113	1.119992495	5.704646349	5.513840914	2.895497561
